# Supplementary material for: Identification and Characterization of Colletotrichum Species Associated with Maize in Sichuan, China
Source: J Fungi (Basel). 2024 Nov 18;10(11):799. doi: 10.3390/jof10110799 (PMC11595826; doi:10.3390/jof10110799)
Supplement: Supplementary file 1 [file jof-10-00799-s001.zip]

Archive with 4 entries (4 files):
- jof-3302549-supplementary_tables.pdf
- Figure S1.pdf
- Figure S2.pdf
- Figure S3.pdf
